# Supplementary material for: A new duck genome reveals conserved and convergently evolved chromosome architectures of birds and mammals
Source: Gigascience. 2021 Jan 6;10(1):giaa142. doi: 10.1093/gigascience/giaa142 (PMC7787181; doi:10.1093/gigascience/giaa142)
Supplement: giaa142_Supplemental_Files [file giaa142_supplemental_files.zip]

Archive with 3 entries (3 files):
- Round 1-Li et al Duck genome review comments Daniel Ence.docx
- supp.figs.v1.1.docx
- Supplementary.Table.xlsx
